# Supplementary material for: Two new Inosperma (Inocybaceae) species from the karst forest of Guangxi, China
Source: MycoKeys. 2026 May 26;132:345–65. doi: 10.3897/mycokeys.132.187183 (PMC13231180; doi:10.3897/mycokeys.132.187183)
Supplement: XML Treatment for Inosperma rufobrunneum [file mycokeys.132.187183-treatment1.xml]

<!DOCTYPE tp:taxon-treatment
  PUBLIC "-//TaxonX//DTD Taxonomic Treatment Publishing DTD v0 20100105//EN" "tax-treatment-NSO.dtd">
<tp:taxon-treatment xmlns:tp="http://www.plazi.org/taxpub"><tp:treatment-meta><kwd-group><label>Taxon classification</label><kwd>
                <named-content content-type="kingdom">Fungi</named-content>
              </kwd><kwd>
                <named-content content-type="order">Agaricales</named-content>
              </kwd><kwd>
                <named-content content-type="family">Inocybaceae</named-content>
              </kwd></kwd-group><mixed-citation publication-type="journal"><person-group><name><surname>Zhang</surname><given-names>Yan Cheng</given-names></name><name><surname>Li</surname><given-names>Shuang</given-names></name><name><surname>Fan</surname><given-names>Yu-Guang</given-names></name><name><surname>Liu</surname><given-names>Jin Rong</given-names></name><name><surname>Tan</surname><given-names>Wei Ning</given-names></name><name><surname>Liu</surname><given-names>Yan</given-names></name><name><surname>Mou</surname><given-names>Guang Fu</given-names></name></person-group><article-title>Two new <italic><tp:taxon-name><tp:taxon-name-part taxon-name-part-type="genus" reg="Inosperma">Inosperma</tp:taxon-name-part></tp:taxon-name></italic> (<tp:taxon-name><tp:taxon-name-part taxon-name-part-type="family" reg="Inocybaceae">Inocybaceae</tp:taxon-name-part></tp:taxon-name>) species from the karst forest of Guangxi, China</article-title><source>MycoKeys</source><day>26</day><month>05</month><year>2026</year><volume>132</volume><fpage>345</fpage><lpage>365</lpage><pub-id pub-id-type="doi">10.3897/mycokeys.132.187183</pub-id></mixed-citation></tp:treatment-meta><tp:nomenclature><tp:taxon-name><object-id xmlns:xlink="http://www.w3.org/1999/xlink" content-type="arpha" xlink:type="simple">C25DE1EB-9BDE-5F3E-8136-407FCF213609</object-id>
                    		<tp:taxon-name-part taxon-name-part-type="genus" reg="Inosperma">Inosperma</tp:taxon-name-part> <tp:taxon-name-part taxon-name-part-type="species" reg="rufobrunneum">rufobrunneum</tp:taxon-name-part>
                    	
                    		<object-id xmlns:xlink="http://www.w3.org/1999/xlink" xlink:type="simple">Fungal Names: FN 573254</object-id>
                    	</tp:taxon-name><tp:taxon-authority>Y.G. Fan, G.F. Mou &amp; S. Li</tp:taxon-authority><tp:taxon-status xmlns:xlink="http://www.w3.org/1999/xlink" xlink:type="simple">sp. nov.</tp:taxon-status><xref ref-type="fig" rid="F2">Figs 2</xref><xref ref-type="fig" rid="F3">, 3</xref></tp:nomenclature><tp:treatment-sec sec-type="Chinese name"><title>Chinese name.</title><p>红褐歧盖伞 (Pinyin: hóng hè qí gài sǎn).</p><fig id="F2" position="float" orientation="portrait"><object-id xmlns:xlink="http://www.w3.org/1999/xlink" content-type="doi" xlink:type="simple">10.3897/mycokeys.132.187183.figures2</object-id><object-id xmlns:xlink="http://www.w3.org/1999/xlink" content-type="arpha" xlink:type="simple">09E99F87-FC49-5BF4-9776-2F6904051260</object-id><label>Figures 2.</label><caption><p>Basidiomata of <italic><tp:taxon-name><tp:taxon-name-part taxon-name-part-type="genus" reg="Inosperma">Inosperma</tp:taxon-name-part> <tp:taxon-name-part taxon-name-part-type="species" reg="rufobrunneum">rufobrunneum</tp:taxon-name-part></tp:taxon-name></italic>. (M2020072503, holotype). <bold>a</bold>. Lamellae; <bold>b–c</bold>. Pileus; <bold>d–e</bold>. Stipe surface; <bold>f</bold>. Basidiomata. Scale bars: 10 mm (<bold>a–f</bold>). Photos by G.F. Mou.</p></caption><graphic xmlns:xlink="http://www.w3.org/1999/xlink" xlink:href="mycokeys-132-345-g002.jpg" id="oo_1657892.jpg" position="float" orientation="portrait" xlink:type="simple"><uri content-type="original_file" xlink:type="simple">https://binary.pensoft.net/fig/1657892</uri></graphic></fig><fig id="F3" position="float" orientation="portrait"><object-id xmlns:xlink="http://www.w3.org/1999/xlink" content-type="doi" xlink:type="simple">10.3897/mycokeys.132.187183.figures3</object-id><object-id xmlns:xlink="http://www.w3.org/1999/xlink" content-type="arpha" xlink:type="simple">A7331D8F-C913-58AB-A117-690CBD052EC2</object-id><label>Figures 3.</label><caption><p>Microscopic features of <italic><tp:taxon-name><tp:taxon-name-part taxon-name-part-type="genus" reg="Inosperma">Inosperma</tp:taxon-name-part> <tp:taxon-name-part taxon-name-part-type="species" reg="rufobrunneum">rufobrunneum</tp:taxon-name-part></tp:taxon-name></italic> (M2020072503, holotype). <bold>a–b</bold>. Basidiospores; <bold>c</bold>. Basidia; <bold>d–g</bold>. Cheilocystidia; <bold>h</bold>. Pileipellis; <bold>i</bold>. Hyphae of pileipellis; <bold>j</bold>. Hyphae of pileal trama; <bold>k</bold>. Hymenophoral trama; <bold>l</bold>. Stipitipellis; <bold>m</bold>. Stipe hypha; <bold>n</bold>. Stipe trama; <bold>o</bold>. Oleiferous hyphae. Scale bars: 10 μm (<bold>a–o</bold>).</p></caption><graphic xmlns:xlink="http://www.w3.org/1999/xlink" xlink:href="mycokeys-132-345-g003.jpg" id="oo_1657893.jpg" position="float" orientation="portrait" xlink:type="simple"><uri content-type="original_file" xlink:type="simple">https://binary.pensoft.net/fig/1657893</uri></graphic></fig></tp:treatment-sec><tp:treatment-sec sec-type="Etymology"><title>Etymology.</title><p><italic>Rufobrunneum</italic> (Lat.): refers to the color of the pileus at maturity, which ranges from pale yellowish-brown to reddish-brown.</p></tp:treatment-sec><tp:treatment-sec sec-type="Holotype"><title>Holotype.</title><p><bold>China</bold> • Guangxi Zhuang Autonomous Region, Hechi City, Huanjiang Maonan Autonomous County, Mulun National Nature Reserve, occurring in fagaceous forests, <named-content xmlns:xlink="http://www.w3.org/1999/xlink" content-type="dwc:verbatimCoordinates" xlink:type="simple">25°06'50"N, 107°57'53"E</named-content>, 25 July 2020, G.F. Mou, M2020072503 (<named-content xmlns:xlink="http://www.w3.org/1999/xlink" content-type="dwc:institutional_code" xlink:title="Guangxi Institute of Botany" xlink:href="https://scientific-collections.gbif.org/institution/86792ed6-4261-428a-8a23-9bd1a426fba7" xlink:type="simple">IBK</named-content>), GenBank accession number: (<abbrev xmlns:xlink="http://www.w3.org/1999/xlink" xlink:title="internal transcribed spacer region" xlink:type="simple">ITS</abbrev>: <ext-link xmlns:xlink="http://www.w3.org/1999/xlink" xlink:href="http://www.boldsystems.org/index.php/Public_RecordView?processid=PX629740" ext-link-type="uri" xlink:type="simple">PX629740</ext-link>; <abbrev xmlns:xlink="http://www.w3.org/1999/xlink" xlink:title="large subunit nuclear ribosomal RNA" xlink:type="simple">LSU</abbrev>: <ext-link xmlns:xlink="http://www.w3.org/1999/xlink" xlink:href="http://www.boldsystems.org/index.php/Public_RecordView?processid=PX629735" ext-link-type="uri" xlink:type="simple">PX629735</ext-link> and <italic>rpb2</italic>: <ext-link xmlns:xlink="http://www.w3.org/1999/xlink" xlink:href="http://www.boldsystems.org/index.php/Public_RecordView?processid=PX508876" ext-link-type="uri" xlink:type="simple">PX508876</ext-link>).</p></tp:treatment-sec><tp:treatment-sec sec-type="Diagnosis"><title>Diagnosis.</title><p><italic><tp:taxon-name><tp:taxon-name-part taxon-name-part-type="genus" reg="Inosperma">Inosperma</tp:taxon-name-part> <tp:taxon-name-part taxon-name-part-type="species" reg="rufobrunneum">rufobrunneum</tp:taxon-name-part></tp:taxon-name></italic> has reddish-brown basidiomata when mature, crowded lamellae, ellipsoid basidiospores, and thin-walled non-hyaline cheilocystidia with a tapered base. Most similar to <italic><tp:taxon-name><tp:taxon-name-part taxon-name-part-type="genus" reg="Inosperma">Inos.</tp:taxon-name-part> <tp:taxon-name-part taxon-name-part-type="species" reg="wuzhishanense">wuzhishanense</tp:taxon-name-part></tp:taxon-name></italic>, but differs from it by the non-vinaceous tinged basidiomata, firbrillose-rimulsoe pileus, elongate-ellipsoid spores, and clavate cheilocystidia that are distinctly tapered downwards.</p></tp:treatment-sec><tp:treatment-sec sec-type="Description"><title>Description.</title><p><bold><italic>Basidiomata</italic></bold> medium-sized. <bold><italic>Pileus</italic></bold> 24–40 mm in diameter, conical when young, becoming campanulate to plano-campanulate upon maturity, not fully expanding; margin incurved when immature, then bends downward, and finally spreading when mature; surface dry, rough, covered with appressed reddish-brown (6C8) fine fibrils, and initially enveloped in white (1A1) to off-white (1A1–1B1) veil remnants, appearing fibrillose-rimulose to finely cracked, sometimes distinctly fissured; yellowish brown (4A3), reddish-brown (6B8) when young, reddish-brown (6B8) to reddish-brown (6C8) when mature, dark in the middle, fading toward the margin. <bold><italic>Lamellae</italic></bold> rather crowded, adnate, 2–3 mm wide, unequal length, distribute 3–4 small folds, with indistinct fimbriate edges; initially white (1A1), gradually turning grayish-white (1A1–1B1) to brown (6C6), and dark brown (5E7) at maturity. <bold><italic>Stipe</italic></bold> 44–65 × 4–6 mm, central, solid, rough, cylindrical or slightly curved, with a sub-bulbous base that swells to 10 mm wide; exhibiting longitudinal striate-fibrillose patterns throughout, formed by dense reddish-brown (6C8) fine fibrils; pale yellowish-brown (4A3) to reddish-brown (6B8), reddish-brown (6C8) when mature, with a light yellowish-brown top (4A2) and a white (1A1) to reddish-brown (6C7) base. <bold><italic>Context in pileus</italic></bold> fleshy, white (1A1), about 2–3 mm thick, and 3 mm thick in the center of the pileus, context in stipe fibrous, with longitudinal stripes, shiny, yellowish brown (5B6), sometimes reddish-brown (8D6) at the base. <bold><italic>Odor</italic></bold> fungoid.</p><p><bold><italic>Basidiospores</italic></bold> [100/5/3](8.1–)8.2–8.96–9.3(–9.5) × (4.8–)4.9–5.12–5.4(–6.1) μm, Q = (1.46–)1.65–1.75–1.84(–1.88), Q<sub>m</sub> ± SD = 1.75 ± 0.07, long ellipsoidal, smooth, yellowish to brownish, thick-walled, with indistinct apiculus, often containing one yellowish-green circular oil-droplet inclusion, and a few have irregular granular inclusions or two yellowish-green circular oil-droplet inclusions. <bold><italic>Basidia</italic></bold> 21–33 × 8.1–15 μm, short clavate to broadly clavate, some elongated clavate, apex obtuse or rounded, tapering to base, 4-spored, occasionally 2-spored, 2–5 μm long, interior with yellow or yellowish green inclusions, some colorless. <bold><italic>Pleurocystidia</italic></bold> absent. <bold><italic>Cheilocystidia</italic></bold> 29–<bold>43.3</bold>–58 × 7.2–<bold>13.99</bold>–19 μm (n = 30), clustered, abundant, clavate, with a slightly obtuse and rounded top, gradually narrowing towards the base, at the top in the balloon expands, sometimes a significant space, thin-walled, not hyaline, colorless, some containing yellow refractive pigments. <bold><italic>Hymenophoral trama</italic></bold> 70–120 μm thick, sub-regular arrangement, composed of colorless, transparent, regularly arranged dilated cylindrical hyphae, 4–13 μm in width. <bold><italic>Pileipellis</italic></bold> 60–120 μm thick, sub-regular arrangement, golden or yellowish brown when aggregated, composed of golden or yellow, inflated to cylindrical hyphae, 5–12 μm wide, encrusted. <bold><italic>Pileal trama</italic></bold> colorless, hyaline, made up of thin-walled and obviously inflated hyphae 6–14 μm wide. <bold><italic>Stipitipellis</italic></bold> hyphae 5–10 μm wide, arranged regularly, golden brown, encrusted. <bold><italic>Stipe trama</italic></bold> hyphae 7–11 μm wide, rule arrangement, transparent, colorless, thin-walled. <bold><italic>Oleiferous</italic></bold> hyphae 5–17 μm wide, present in the pileus, stipe and hymenium, yellow or yellow-green, smooth, slightly curved. <bold><italic>Clamp connections</italic></bold> observed in all tissues.</p></tp:treatment-sec><tp:treatment-sec sec-type="Habitat and ecology"><title>Habitat and ecology.</title><p>Gregarious or in small groups under broad-leaved forests.</p></tp:treatment-sec><tp:treatment-sec sec-type="Distribution"><title>Distribution.</title><p>China (Guangxi).</p></tp:treatment-sec><tp:treatment-sec sec-type="Additional specimens examined"><title>Additional specimens examined.</title><p><bold>China</bold> • Guangxi Zhuang Autonomous Region: Hechi City, Huanjiang Maonan Autonomous County, Mulun National Nature Reserve, occurring in fagaceous forests, 22 September 2018, G.F. Mou, M2018092217 (<named-content xmlns:xlink="http://www.w3.org/1999/xlink" content-type="dwc:institutional_code" xlink:title="Guangxi Institute of Botany" xlink:href="https://scientific-collections.gbif.org/institution/86792ed6-4261-428a-8a23-9bd1a426fba7" xlink:type="simple">IBK</named-content>), 25 July 2020, G.F. Mou, M2020072503 (<named-content xmlns:xlink="http://www.w3.org/1999/xlink" content-type="dwc:institutional_code" xlink:title="Guangxi Institute of Botany" xlink:href="https://scientific-collections.gbif.org/institution/86792ed6-4261-428a-8a23-9bd1a426fba7" xlink:type="simple">IBK</named-content>), and M2020072531 (<named-content xmlns:xlink="http://www.w3.org/1999/xlink" content-type="dwc:institutional_code" xlink:title="Guangxi Institute of Botany" xlink:href="https://scientific-collections.gbif.org/institution/86792ed6-4261-428a-8a23-9bd1a426fba7" xlink:type="simple">IBK</named-content>); • Nanning City, Damingshan National Nature Reserve, 16 July 2022, J.R. Liu, DMS2022071619 (<named-content xmlns:xlink="http://www.w3.org/1999/xlink" content-type="dwc:institutional_code" xlink:title="Guangxi Institute of Botany" xlink:href="https://scientific-collections.gbif.org/institution/86792ed6-4261-428a-8a23-9bd1a426fba7" xlink:type="simple">IBK</named-content>).</p></tp:treatment-sec></tp:taxon-treatment>
