# Supplementary material for: Two new Inosperma (Inocybaceae) species from the karst forest of Guangxi, China
Source: MycoKeys. 2026 May 26;132:345–65. doi: 10.3897/mycokeys.132.187183 (PMC13231180; doi:10.3897/mycokeys.132.187183)
Supplement: XML Treatment for Inosperma nonggangense [file mycokeys.132.187183-treatment2.xml]

<!DOCTYPE tp:taxon-treatment
  PUBLIC "-//TaxonX//DTD Taxonomic Treatment Publishing DTD v0 20100105//EN" "tax-treatment-NSO.dtd">
<tp:taxon-treatment xmlns:tp="http://www.plazi.org/taxpub"><tp:treatment-meta><kwd-group><label>Taxon classification</label><kwd>
                <named-content content-type="kingdom">Fungi</named-content>
              </kwd><kwd>
                <named-content content-type="order">Agaricales</named-content>
              </kwd><kwd>
                <named-content content-type="family">Inocybaceae</named-content>
              </kwd></kwd-group><mixed-citation publication-type="journal"><person-group><name><surname>Zhang</surname><given-names>Yan Cheng</given-names></name><name><surname>Li</surname><given-names>Shuang</given-names></name><name><surname>Fan</surname><given-names>Yu-Guang</given-names></name><name><surname>Liu</surname><given-names>Jin Rong</given-names></name><name><surname>Tan</surname><given-names>Wei Ning</given-names></name><name><surname>Liu</surname><given-names>Yan</given-names></name><name><surname>Mou</surname><given-names>Guang Fu</given-names></name></person-group><article-title>Two new <italic><tp:taxon-name><tp:taxon-name-part taxon-name-part-type="genus" reg="Inosperma">Inosperma</tp:taxon-name-part></tp:taxon-name></italic> (<tp:taxon-name><tp:taxon-name-part taxon-name-part-type="family" reg="Inocybaceae">Inocybaceae</tp:taxon-name-part></tp:taxon-name>) species from the karst forest of Guangxi, China</article-title><source>MycoKeys</source><day>26</day><month>05</month><year>2026</year><volume>132</volume><fpage>345</fpage><lpage>365</lpage><pub-id pub-id-type="doi">10.3897/mycokeys.132.187183</pub-id></mixed-citation></tp:treatment-meta><tp:nomenclature><tp:taxon-name><object-id xmlns:xlink="http://www.w3.org/1999/xlink" content-type="arpha" xlink:type="simple">7206D3F4-7A02-52EA-882B-2614B85F6CD9</object-id>
                    		<tp:taxon-name-part taxon-name-part-type="genus" reg="Inosperma">Inosperma</tp:taxon-name-part> <tp:taxon-name-part taxon-name-part-type="species" reg="nonggangense">nonggangense</tp:taxon-name-part>
                    	
                    		<object-id xmlns:xlink="http://www.w3.org/1999/xlink" xlink:type="simple">Fungal Names: FN 573255</object-id>
                    	</tp:taxon-name><tp:taxon-authority>Y.G. Fan, G.F. Mou &amp; S. Li</tp:taxon-authority><tp:taxon-status xmlns:xlink="http://www.w3.org/1999/xlink" xlink:type="simple">sp. nov.</tp:taxon-status><xref ref-type="fig" rid="F4">Figs 4</xref><xref ref-type="fig" rid="F5">, 5</xref></tp:nomenclature><tp:treatment-sec sec-type="Chinese name"><title>Chinese name.</title><p>弄岗歧盖伞 (Pinyin: nòng gǎng qí gài sǎn).</p><fig id="F4" position="float" orientation="portrait"><object-id xmlns:xlink="http://www.w3.org/1999/xlink" content-type="doi" xlink:type="simple">10.3897/mycokeys.132.187183.figures4</object-id><object-id xmlns:xlink="http://www.w3.org/1999/xlink" content-type="arpha" xlink:type="simple">40B53429-1BD1-5D4F-BE8C-D109B58E69DC</object-id><label>Figures 4.</label><caption><p>Basidiomata of <italic><tp:taxon-name><tp:taxon-name-part taxon-name-part-type="genus" reg="Inosperma">Inosperma</tp:taxon-name-part> <tp:taxon-name-part taxon-name-part-type="species" reg="nonggangense">nonggangense</tp:taxon-name-part></tp:taxon-name></italic>. (M2018061321, holotype). <bold>a–c</bold>. Pileus; <bold>d–e</bold>. Lamellae; <bold>f</bold>. Stipe surface. Scale bars: 10 mm (<bold>a–f</bold>). Photos by G.F. Mou.</p></caption><graphic xmlns:xlink="http://www.w3.org/1999/xlink" xlink:href="mycokeys-132-345-g004.jpg" id="oo_1657894.jpg" position="float" orientation="portrait" xlink:type="simple"><uri content-type="original_file" xlink:type="simple">https://binary.pensoft.net/fig/1657894</uri></graphic></fig><fig id="F5" position="float" orientation="portrait"><object-id xmlns:xlink="http://www.w3.org/1999/xlink" content-type="doi" xlink:type="simple">10.3897/mycokeys.132.187183.figures5</object-id><object-id xmlns:xlink="http://www.w3.org/1999/xlink" content-type="arpha" xlink:type="simple">E804F325-9090-5A24-BCA5-E9E3DB5294B3</object-id><label>Figures 5.</label><caption><p>Microscopic features of <italic><tp:taxon-name><tp:taxon-name-part taxon-name-part-type="genus" reg="Inosperma">Inosperma</tp:taxon-name-part> <tp:taxon-name-part taxon-name-part-type="species" reg="nonggangense">nonggangense</tp:taxon-name-part></tp:taxon-name></italic>. ((M2018061321, holotype). <bold>a–b</bold>. Basidiospores; <bold>c</bold>. Basidia; <bold>d–g</bold>. Cheilocystidia; <bold>h</bold>. Pileipellis; <bold>i</bold>. Hyphae of pileipellis; <bold>j</bold>. Hyphae of pileal trama; <bold>k</bold>. Hymenium; <bold>l</bold>. Hymenophoral trama; <bold>m</bold>. Stipitipellis; <bold>n</bold>. Stipitipellis hyphae; <bold>o</bold>. Stipe trama hyphae. Scale bars: 10 μm (<bold>a–o</bold>).</p></caption><graphic xmlns:xlink="http://www.w3.org/1999/xlink" xlink:href="mycokeys-132-345-g005.jpg" id="oo_1657895.jpg" position="float" orientation="portrait" xlink:type="simple"><uri content-type="original_file" xlink:type="simple">https://binary.pensoft.net/fig/1657895</uri></graphic></fig></tp:treatment-sec><tp:treatment-sec sec-type="Etymology"><title>Etymology.</title><p>nonggangense (Lat.): referring to Nonggang National Nature Reserve (Guangxi Zhuang Autonomous Region, China), where the type specimen was collected.</p></tp:treatment-sec><tp:treatment-sec sec-type="Holotype"><title>Holotype.</title><p><bold>China</bold> • Guangxi Zhuang Autonomous Region, Chongzuo City, Longzhou County, occurring in fagaceous forests, <named-content xmlns:xlink="http://www.w3.org/1999/xlink" content-type="dwc:verbatimCoordinates" xlink:type="simple">22°32'11"N, 106°49'1"E</named-content>, 13 June 2018, G.F. Mou, M2018061321 (<named-content xmlns:xlink="http://www.w3.org/1999/xlink" content-type="dwc:institutional_code" xlink:title="Guangxi Institute of Botany" xlink:href="https://scientific-collections.gbif.org/institution/86792ed6-4261-428a-8a23-9bd1a426fba7" xlink:type="simple">IBK</named-content>), GenBank accession number: (<abbrev xmlns:xlink="http://www.w3.org/1999/xlink" xlink:title="internal transcribed spacer region" xlink:type="simple">ITS</abbrev>: <ext-link xmlns:xlink="http://www.w3.org/1999/xlink" xlink:href="http://www.boldsystems.org/index.php/Public_RecordView?processid=PX643276" ext-link-type="uri" xlink:type="simple">PX643276</ext-link>; <abbrev xmlns:xlink="http://www.w3.org/1999/xlink" xlink:title="large subunit nuclear ribosomal RNA" xlink:type="simple">LSU</abbrev>: <ext-link xmlns:xlink="http://www.w3.org/1999/xlink" xlink:href="http://www.boldsystems.org/index.php/Public_RecordView?processid=PX629743" ext-link-type="uri" xlink:type="simple">PX629743</ext-link>).</p></tp:treatment-sec><tp:treatment-sec sec-type="Diagnosis"><title>Diagnosis.</title><p><italic><tp:taxon-name><tp:taxon-name-part taxon-name-part-type="genus" reg="Inosperma">Inosperma</tp:taxon-name-part> <tp:taxon-name-part taxon-name-part-type="species" reg="nonggangense">nonggangense</tp:taxon-name-part></tp:taxon-name></italic> has yellowish-brown basidiomata when mature, brownish-yellow and non-rimose pileus, crowded lamellae, stipe apex covered with pruinose particles, ovoid to broadly ellipsoid basidiospores, and thin-walled, clavate to short-clavate cheilocystidia. Most similar to <italic><tp:taxon-name><tp:taxon-name-part taxon-name-part-type="genus" reg="Inosperma">Inos.</tp:taxon-name-part> <tp:taxon-name-part taxon-name-part-type="species" reg="zonativeliferum">zonativeliferum</tp:taxon-name-part></tp:taxon-name></italic>, but differs from it by the yellowish basidiomata, less veilipellis layer in pileus, lack of pinkish tinge in lamellae, and non-hyaline cheilocystidia.</p></tp:treatment-sec><tp:treatment-sec sec-type="Description"><title>Description.</title><p><bold><italic>Basidiomata</italic></bold> medium- to large-sized, clustered. <bold><italic>Pileus</italic></bold> 27–66 mm in diameter, conical when young, then gradually bell-shaped with a convex central, convex to spread with mature, margin of pileus slightly decurved to extended; surface dry, covered with white (1 A1) to grayish white (1 A1–1 B1) veil remnants, gradually disappear, fibrillose to indistinctly rimulose, margin cracked; brownish yellow (4A4), yellowish (4A5–4A6) to orange (6B7), center goldish (6C8) to orange red (8B7), margin yellowish (4A4). <bold><italic>Lamellae</italic></bold> adnexed, crowded, 3–6 mm wide, with 3–4 tiers of lamellulae; initially white (1A1), then gradually turn grayish-white (1A1–1B1) with yellowish-brown (5C7) tinges, becoming pale brown (5C5) at maturity. <bold><italic>Stipe</italic></bold> 32–84 × 4–10 mm, central, solid, cylindrical, slightly curved, equal; exhibiting longitudinal striate-fibrillose throughout, apices with white (1A1) powdery particles, with pure white (1A1) fibrils downwards, white (1A1) to yellowish (4B6), yellowish brown (5C6) when mature. <bold><italic>Context in pileus</italic></bold> white (1A1), 2–4 mm thick, up to 6 mm thick under the disc; <bold><italic>context in stipe</italic></bold> fibrous, with longitudinal stripes, shiny, white (1A1), basal flesh yellowish brown (4B6). <bold><italic>Odor</italic></bold> fungoid.</p><p><bold><italic>Basidiospores</italic></bold> [100/2/2] (8.2–)8.7–9.18–9.9 (–10.0) × (4.8–)5.2–5.11–6.1 (–6.1) μm, Q = (1.46–)1.47–1.75–1.81 (–1.88), Q<sub>m</sub> ± SD = 1.75 ± 0.07, ovoid to broadly ellipsoid, smooth, yellowish to yellowish brown, thick-walled, with indistinct apiculus, most containing one yellow-green oil droplet, a few containing two yellow-green oil droplet, granular or no inclusions. <bold><italic>Basidia</italic></bold> 22–42 × 8.9–13 μm, clavate to short-clavate, apices obtuse, gradually tapered toward base, 4-spored, sometimes 2-spored, sterigmata 2–5 μm in length, transparent, mostly colorless, a few pale yellow, most with yellow-green granular or round oily inclusions. <bold><italic>Pleurocystidia</italic></bold> absent. <bold><italic>Cheilocystidia</italic></bold> 33–<bold>45.7</bold>–70 × 9.8–<bold>14.9</bold>–22 μm (n = 30), clustered, abundant, clavate to elongate-clavate, occasionally with balloon-shaped swelling at the apex, gradually tapered towards the base, some have obvious separations, thin-walled, colorless but non-hyaline, sometimes contain yellow refractive substances inside. <bold><italic>Hymenophoral trama</italic></bold> about 80–180 μm thick, colorless to yellowish, subregularly arranged, composed of colorless or yellow, rough, cylindrical to swollen hyphae, 5–15 μm in width. <bold><italic>Pileipellis</italic></bold> 27–80 μm thick, sub-regularly arranged, yellow to yellow-brown when aggregated, composed of thin-walled, encrusted, yellow, cylindrical hyphae, 6–11 μm wide. <bold><italic>Pileal trama</italic></bold> colorless, transparent, made up of thin-walled and obviously swollen hyphae 7–18 μm wide. <bold><italic>Stipitipellis</italic></bold> hyphae 7–11 μm wide, regularly arranged, yellow to yellow-brown. <bold><italic>Stipe trama</italic></bold> hyphae 5–14 μm wide, regularly arranged, hyaline, colorless, thin-walled. <bold><italic>Oleiferous</italic></bold> hyphae 4–10 μm wide, present in the pileus, stipe, and hymenohporal trama. Clamp connections observed in all tissues.</p></tp:treatment-sec><tp:treatment-sec sec-type="Habitat and ecology"><title>Habitat and ecology.</title><p>Gregarious or in small groups under broad-leaved forests.</p></tp:treatment-sec><tp:treatment-sec sec-type="Distribution"><title>Distribution.</title><p>China (Guangxi).</p></tp:treatment-sec><tp:treatment-sec sec-type="Additional specimens examined"><title>Additional specimens examined.</title><p><bold>China</bold> • Guangxi Zhuang Autonomous Region: Chongzuo City, Longzhou County, Nonggang National Nature Reserve, in broad-leaved forests, 25 September 2018, G.F. Mou, M2018092505 and 26 February 2018, G.F. Mou, M2018102624 (<named-content xmlns:xlink="http://www.w3.org/1999/xlink" content-type="dwc:institutional_code" xlink:title="Guangxi Institute of Botany" xlink:href="https://scientific-collections.gbif.org/institution/86792ed6-4261-428a-8a23-9bd1a426fba7" xlink:type="simple">IBK</named-content>).</p></tp:treatment-sec></tp:taxon-treatment>
