# Supplementary material for: Two new Inosperma (Inocybaceae) species from the karst forest of Guangxi, China
Source: MycoKeys. 2026 May 26;132:345–65. doi: 10.3897/mycokeys.132.187183 (PMC13231180; doi:10.3897/mycokeys.132.187183)
Supplement: Supplementary material 1 — Supplementary table SS1 [file mycokeys-132-345-s001.xlsx]

## Sheet: Sheet1
Species	Voucher	Country	GenBank accession			References
			ITS	LSU	rpb2
Auritella hispida	TH10009	Cameroon	KT378203	KT378207	KT378215	Matheny et al. (2017)
A. spiculosa	TH9866	Cameroon	KT378204	KT378206	KT378214	Matheny et al. (2017)
Inosperma acutofulvum	MCVE29416	Italy	MG944832	―	―	Bizio and Castellan (2017)
Inos. adaequatum	JV16501F	Finland	―	AY380364	AY333771	Matheny et al. (2020)
Inos. aff. lanatodiscum	PBM3051	USA	JQ801401	JN975026	JQ846485	Pradeep et al. (2016)
Inos. aff. calamistratum	DED8134	Thailand	GQ892983	GQ892937	―	Pradeep et al. (2016)
Inos. aff. calamistratum	REH8420	Costa Rica	JQ801390	JN975018	JQ846471	Esteve-Raventós et al. (2024)
Inos. aff. fastigiellum	PBM3325	USA	JQ801399	JQ815419	JQ846477	Pradeep et al. (2016)
Inos. aff. latericium	TR109-02	PNG	JQ801405	JN975023	JQ846487	Pradeep et al. (2016)
Inos. africanum	HLA0383 (Type)	Benin	MT534298	MT560733	―	Aïgnon et al. (2021)
Inos. africanum	HLA0353	Benin	MT534299	―	―	Aïgnon et al. (2021)
Inos. afromelliolens	PC96013	Zambia	JQ801383	JQ815408	EU600882	Matheny and Moreau (2009a)
Inos. akirnum	CAL1358	India	KY440085	KY549115	KY553236	Latha and Manimohan (2017)
Inos. apiosmotum	PBM3020	USA	JQ801385	JN975021	JQ846463	Unpublished
Inos. bicoloratum	ZT12187	Malaysia	GQ892984	GQ892938	JQ846464	Horak et al. (2015)
Inos. bongardii	JV7450F	Finland	―	EU555448	―	Matheny et al. (2009b)
Inos. bulbomarginatum	MR00357	Benin	MN096190	MN200775	MN097882	Aïgnon et al. (2021)
Inos. bulbomarginatum	PC96082	Benin	JQ801412	JN975027	―	Aïgnon et al. (2021)
Inos. calamistratoides	PBM3384	Australia	JQ801393	JQ815415	KJ729949	Kropp et al. (2013)
Inos. calamistratum	PBM1105	USA	JQ801386	JQ815409	JQ846466	Esteve-Raventós et al. (2024)
Inos. calamistratum	EL1904	Sweden	AM882938	AM882938	―	Esteve-Raventós et al. (2024)
Inos. calamistratum	PBM2351	USA	―	AY380368	AY333764	Esteve-Raventós et al. (2024)
Inos. calamistratum	JV11950	Latvia	―	EU555452	AY333763	Esteve-Raventós et al. (2024)
Inos. calamistratum	TR74-06	PNG	JQ801391	JN975020	JQ846472	Esteve-Raventós et al. (2024)
Inos. carnosibulbosum	TBGT12047	India	KT329448	KT329443	KT329454	Pradeep et al. (2016)
Inos. cervicolor	TURA4761	Finland	JQ801395	JQ815417	JQ846474	Pradeep et al. (2016)
Inos. cf. gregarium	D82	Thailand	MW538596	MW512894	MW538609	Parnmen et al. (2021)
Inos. cf. gregarium	D84	Thailand	MW538598	MW512895	MW538610	Parnmen et al. (2021)
Inos. cf. gregarium	D91	Thailand	MW538602	MW512896	MW538611	Parnmen et al. (2021)
Inos. cf. gregarium	D92	Thailand	MW538603	MW512897	MW538612	Parnmen et al. (2021)
Inos. cf. lanatodiscum	TURA1812	Finland	JQ408763	JQ319694	JQ846484	Pradeep et al. (2016)
Inos. cf. reisneri	MCA646	Japan	―	EU555463	―	Pradeep et al. (2016)
Inos. changbaiense	FYG2010156 (Type)	China	MH047251	MG844976	MT086755	Unpublished
Inos. cyanotrichium	I37	Australia	JQ801396	JN975033	JQ846476	Pradeep et al. (2016)
Inos. dodonae	STU: SMNS-STU-F-0901253	Netherlands	MW647615	―	―	Bandini et al. (2021)
Inos. erubescens	JV9070F	Finland	―	EU569846	―	Pradeep et al. (2016)
Inos. flavobrunneum	HLA0367	Benin	MN096199	MT536754	―	Aïgnon et al. (2021)
Inos. geraniodorum	EL10606	Sweden	FN550945	FN550945	―	Esteve-Raventós et al. (2024)
Inos. gregarium	CAL1309	India	KX852305	KX852307	KX852306	Latha and Manimohan (2016)
Inos. gregarium	ZT8944	India	―	EU600903	EU600902	Pradeep et al. (2016)
Inos. hainanense	Zeng4737 (Type)	China	MZ373980	―	MZ388091	Deng et al.(2021b)
Inos. ismeneanum	STU: SMNS-STU-F-0901561	Germany	MW647625	―	―	Bandini et al. (2021)
Inos. lanatodiscum	PBM2451	USA	JQ408759	JQ319690	JQ846483	Pradeep et al. (2016)
Inos. latericium	PDD92382	New Zealand	GU233367	GU233413	―	Pradeep et al. (2016)
Inos. longisporum	MHNNU32337	China	OP135509	OP135495	OP161560	Li et al. (2022)
	(Type)
Inos. misakaense	PC96234	Zambia	JQ801409	EU569875	AY333767	Pradeep et al. (2016)
Inos. monastichum	STU: SMNS-STU-F-0901533	Germany	MW647631	―	―	Bandini et al. (2021)
Inos. mucidiolens	DG1824 (Type)	Canada	HQ201339	HQ201340	―	Pradeep et al. (2016)
Inos. muscarium	FYG6091 (Type)	China	MZ373982	MZ388093	MZ373991	Deng et al. (2021b)
Inos. mutatum	PBM2542	USA	―	AY732212	DQ472729	Matheny et al. (2006)
Inos. neobrunnescens	PBM2452	USA	―	EU569868	EU569867	Horak et al. (2015)
Inos. neobrunnescens var. leucothelotum	SAT0427406	USA	JQ801411	JN975025	JQ846489	Pradeep et al. (2016)
Inos. proximum	ZT13015	Thailand	EU600839	EU600840	―	Matheny et al. (2020)
Inos. quietiodor	EL11504	Sweden	AM882960	AM882960	―	Pradeep et al. (2016)
Inos. rhodiolum	EL223-06	France	FJ904175	FJ904175	―	Pradeep et al. (2016)
Inos. rimosoides	PBM2459	USA	DQ404391	AY702014	DQ385884	Pradeep et al. (2016)
Inos. rubricosum	PBM3784	Australia	KP308817	KP170990	KM406230	Pradeep et al. (2016)
Inos. saragum	CAL1360	India	KY440103	KY553249	KY549133	Latha et al. (2017)
Inos. shawarense	ASSE79	Pakistan	KY616964	KY616966	―	Naseer (2018)
Inos. sp.	L-GN3a	PNG	JX316732	―	JX316732	Pradeep et al. (2016)
Inos. sp.	TJB10045	Thailand	KT600658	KT600660	KT600659	Pradeep et al. (2016)
Inos. sp.	TR220-06	PNG	JQ801416	JQ846496	JN975017	Pradeep et al. (2016)
Inos. sp.	D67	Thailand	MW538582	MW512898	MW538613	Unpublished
Inos. sp.	D68	Thailand	MW538583	MW512899	MW538614	Unpublished
Inos. sp.	D76	Thailand	MW538590	MW512900	MW538615	Unpublished
Inos. sp.	D77	Thailand	MW538591	MW512901	MW538616	Unpublished
Inos. sp.	D78	Thailand	MW538592	MW512902	MW538617	Parnmen et al. (2021)
Inos. sp.	D80	Thailand	MW538594	MW512903	MW538618	Parnmen et al. (2021)
Inos. sp.	D83	Thailand	MW538597	MW512904	MW538619	Parnmen et al. (2021)
Inos. sp.	D85	Thailand	MW538599	MW512905	MW538620	Parnmen et al. (2021)
Inos.sp.	D86	Thailand	MW538600	MW512906	MW538621	Parnmen et al. (2021)
Inos.sp.	D89	Thailand	MW538601	MW512907	MW538622	Parnmen et al. (2021)
Inos.sp.	D152	Thailand	MW538604	MW512908	MW538623	Parnmen et al. (2021)
Inos. sp.	D324	Thailand	MW538607	MW512909	MW538624	Unpublished
Inos.sp.	PBM2871	USA	HQ201348	HQ201348	JQ846475	Unpublished
Inos. sp.	BB3233	Zambia	JQ801415	EU600885	―	Pradeep et al. (2016)
Inos. sphaerobulbosum	MHNNU32266 (Type)	China	OP135501	OP134001	OP161559	Li et al. (2022)
Inos. squamulosobrunneum	MHNNU32359 (Type)	China	OP135499	OP134000	OP161562	Li et al. (2022)
Inos. squamulosohinnuleum	MHNNU32195 (Type)	China	OP135500	OP134002	OP161558	Unpublished
Inos. subhirsutum	PC96073	Zambia	JQ801417	EU600870	EU600869	Esteve-Raventós et al. (2024)
Inos. subsphaerosproum	FYG5848 (Type)	China	MW403825	MW404237	MW397171	Deng et al. (2021a)
Inos. vinaceobrunneum	PBM2951	USA	―	HQ201353	JQ846478	Pradeep et al. (2016)
Inos. vinaceum	AMB18747	Italy	MW561108	MW561120	―	Cervini et al. (2020)
Inos. viridipes	I153	Australia	KP641646	KP171095	KM656139	Unpublished
Inos. virosum	TBGT753	India	KT329452	KT329446	KT329458	Praedeep et al. (2016)
Inos. virosum	CAL1383	India	KY440108	KY553253	KY549138	Latha and Manimohan (2017)
Inos. wuzhishanense	FYG7659 (Type)	China	OR436481	OR436487	―	Unpublished
Inos. wuzhishanense	FYG7343	China	OR436482	OR436488	OR451201	Unpublished
Inos. zonativeliferum	FYG6441 (Type)	China	OL850878	OM845772	ON075044	Deng et al. (2021b)
Inos. africanum	MR00387	Benin	MN096189	MN097881	MT770739	Aïgnon et al. (2021)
Inos. afromelliolens	HLA0754	Benin	OQ300372	OQ300369	OQ435246	Aïgnon et al. (2023)
Inos. afromelliolens	OF4026	Benin	PQ552962	PQ528055	―	Unpublished
Inos. afromelliolens	PC96080 (Type)	Zambia	OQ441164	OQ300372	OQ435246	Matheny et al. (2009b)
Inos. apollonium	SMNS-STU-F-0901670 (Type)	Austria	NR_184499	ON003428	―	Bandini et al. (2022)
Inos. calamistratum	AH40200	Spain	PP431518	PP431538	PP478162	Esteve-Raventós et al. (2024)
Inos. calamistratum	AH46636	Portugal	PP431514	PP431535	PP478161	Esteve-Raventós et al. (2024)
Inos. calamistratum	EL36219	France: Corsica	OR803784	OR803784	―	Esteve-Raventós et al. (2024)
Inos. geminum	EL6306	Norway	OR823936	OR823936	PP092172	Esteve-Raventós et al. (2024)
Inos. geminum	JV 31497 (TUR, Type)	Sweden	OR823936	OR823936	PP092174	Esteve-Raventós et al. (2024)
Inos. geraniodorum	J. Favre Z.A.82b (G00052203, Type)	Switzerland	PP431545	―	―	Esteve-Raventós et al. (2024)
Inos. geraniodorum	EL15617	Sweden	OR823942	OR823942	PP092176	Esteve-Raventós et al. (2024)
Inos. gracilentum	EL 85-19 (GB 0207620, Type)	Sweden	OR817726	OR817726	―	Esteve-Raventós et al. (2024)
Inos. gracilentum	ZA82a	Switzerland: Grisons	PP431548	―	―	Esteve-Raventós et al. (2024)
Inos. macrocarpum	HLA0787	Africa	OQ300390	OQ286290	OQ427873	Aïgnon et al. (2023)
Inos. macrocarpum	HLA0788	Africa	OQ300391	OQ286291	OQ435242	Aïgnon et al. (2023)
Inos. macrocarpum	HLA0790	Africa	OQ300392	OQ286292	OQ435243	Aïgnon et al. (2023)
Inos. macrocarpum	HLA0791 (Type)	Africa	OQ300373	OQ300370	OQ435244	Aïgnon et al. (2023)
Inos. macrocarpum	HLA0792	Africa	OQ300373	OQ300370	OQ435244	Aïgnon et al. (2023)
Inos. monastichum	STU: SMNS-STU-F-0901533 (Type)	Germany	MW647631	―	―	Bandini et al. (2021)
Inos. nonggangense	M2018102624	China	PX761791	―	―	This study
Inos. nonggangense	M2018061321 HT	China	PX643276	PX629743	―
Inos. nonggangense	M2018092505	China	PX643277	PX629744	―
Inos. kashmiranum	N277, LAH38340 (Type)	Pakistan	PQ449774	PQ449776	PQ584605	Unpublished
Inos. praetermissum	AH46901 (Type)	Andorra	PP431546 (ITS1)/PP431550 (ITS2)	―	―	Esteve-Raventós et al. (2024)
Inos. praetermissum	EL7019	Sweden	OR831123	―	―	Esteve-Raventós et al. (2024)
Inos. rufobrunneum	DMS2022071619	China	PX629738	PX629733	―	This study
Inos. rufobrunneum	M2018092217	China	PX629739	PX629734	―
Inos. rufobrunneum	M2020072503 HT	China	PX629740	PX629735	PX508876
Inos. rufobrunneum	M2020072512	China	PX629741	PX629736	―
Inos. rufobrunneum	M2020072531	China	PX629742	PX629737	PX508877
Inos. subhirsutum	EB 1992082601 (dupl. AH 56195)	Italy	PP431507	PP431530	―	Esteve-Raventós et al. (2024)
Inos. turietoense	AH47710 (Type)	Spain	PP431526	PP431541	PP478208	Esteve-Raventós et al. (2024)
Inos. veliferum	R. Kühner71-143 (G00110853, Type)	France	PP431520	―	―	Esteve-Raventós et al. (2024)
Inos. adaequatum	0229744 (Type)	―	KM873367	JQ815407	AY333771	Marchetti et al. (2014)
Inos. cyanotrichium	TENN065729	Australia	JQ801397	KJ729948	―	Unpublished
Inos. viridipes	TENN066999 (Type)	Australia	NR_153168	―	―	Pradeep et al. (2016)
Inos. pavithrum	DKP-SERB65	India	PP350421	PP192110	PP209642	Crous et al. (2024)
Inos. subsphaerosporum	FYG6177	China	OQ694986	OQ690103	OQ708947	Deng et al. (2021a)
Inos. maculatum	PBM2446	Sweden	―	―	EU569863	Pradeep et al. (2016)
Inos. calamistratoides	ZT9630	New Zealand	JQ801392	JQ815413	―	Pradeep et al. (2016)
Inos. neohirsutum	AH 26947 (Type)	Spain	PP431510	PP431532		Esteve-Raventós et al. (2024)
Inos. apiosmotum	TENN062582	USA	JQ801384	―	―	Unpublished
Inos. apiosmotum	F043329	Canada	NR_121487	―	―	Unpublished
